# Supplementary material for: Tyrosyl-DNA phosphodiesterases are involved in mutagenic events at a ribonucleotide embedded into DNA in human cells
Source: PLoS One. 2020 Dec 31;15(12):e0244790. doi: 10.1371/journal.pone.0244790 (PMC7775084; doi:10.1371/journal.pone.0244790)
Supplement: S1 Table — (XLSX) [file pone.0244790.s001.xlsx]

## Sheet: Table S1
Table S1. Mutant frequencies of the supF gene calculated from the number of bacterial colonies.
0Ga	Cell line	No. of experiments	No. of mutant colonies/total no. of colonies recovered per plateb	Mutant frequency per experimentc	Average mutant frequencyd
dG	Wild-type	1	7/27,200	0.000568112	0.00064 ± 0.000044
			15/22,300
			35/45,200
		2	16/18,400	0.000634296
			11/21,800
			23/43,500
		3	207/308,000	0.00072
			254/355,600
			240/314,000
	TDP1-/-	1	16/11,400	0.000800961	0.00080 ± 0.000049
			5/25,200
			NDe
		2	26/37,100	0.000880492
			19/39,000
			50/34,400
		3	205/301,600	0.00071
			236/298,000
			224/342,400
	TDP2-/-	1	17/9,000	0.000939748	0.00090 ± 0.00011
			4/7,600
			4/9,900
		2	16/20,700	0.00106465
			6/8,300
			9/5,300
		3	204/320,100	0.00069
			295/387,600
			217/329,600
	TDP1-/-/TDP2-/-	1	6/13,200	0.000337794	0.00080 ± 0.000028
			5/10,500
			10/121,000
		2	68/39,900	0.00160989
			77/79,500
			77/35,700
		3	100/136,600	0.00062
			91/150,000
			85/160,800
		4	105/185,600	0.00063
			115/191,200
			102/150,400
rG	Wild-type	1	228/65,900	0.00375727	0.0034 ± 0.00049
			173/44,700
			555/140,800
		2	31/12,900	0.00277462
			77/22,800
			73/28,700
		3	186/21,900	0.00529153
			163/31,900
			102/44,900
		4	214/93,900	0.00217379
			207/100,100
			192/88,300
		5	341/106,400	0.00390374
			392/131,800
			1128/203,900
		6	186/74,400	0.00220757
			280/183,400
			284/109,400
	TDP1-/-	1	183/50,900	0.00249427	0.0022 ± 0.00028
			78/38,400
			31/16,700
		2	80/17,400	0.00307839
			14/6,300
			57/23,600
		3	17/14,800	0.00152062
			37/15,800
			24/22,400
		4	70/55,500	0.00135317
			62/40,800
			67/52,400
		5	756/220,100	0.00274532
			793/214,800
			210/189,300
		6	128/65,800	0.00220303
			165/60,800
			156/80,000
	TDP2-/-	1	119/45,500	0.00334615	0.0035 ± 0.000089
			357/88,500
			263/77,600
		2	45/16,000	0.00344481
			54/21,900
			45/8,900
		3	98/29,300	0.00364766
			145/80,600
			156/26,900
	TDP1-/-/TDP2-/-	1	25/12,000	0.001931	0.0018 ± 0.00026
			48/19,100
			28/23,400
		2	39/9,300	0.00300982
			42/23,000
			ND
		3	129/62,400	0.00138055
			48/109,200
			94/57,500
		4	103/59,000	0.00181775
			107/52,800
			98/58,300
		5	180/103,600	0.00138724
			162/132,800
			132/109,600
		6	78/58,100	0.00141265
			95/55,100
			93/79,400
a 0G indicates the 160th base position in pMY189 where dG or rG was introduced. b The mutant frequency was deteremined as the number of mutant colonies divided by the total number of colonies recovered. c The mutant frequency per experiment is indicated as an average of the individual values determined from two or three independent samples. d Average mutant frequencies are expressed as the mean ±…
