# Supplementary material for: Tyrosyl-DNA phosphodiesterases are involved in mutagenic events at a ribonucleotide embedded into DNA in human cells
Source: PLoS One. 2020 Dec 31;15(12):e0244790. doi: 10.1371/journal.pone.0244790 (PMC7775084; doi:10.1371/journal.pone.0244790)
Supplement: S2 Table — (XLSX) [file pone.0244790.s002.xlsx]

## Sheet: Table S2
Table S2. Sequences of large deletion mutations induced by a single ribonucleotide in supF.
0Ga	Cell line	Position of deletion (0G = ±0)	Length (bp)	Number of Clones	Sequence of deletion junctionb
dG	Wild-type	-88 ~ -44	45	2	TAAGG(GAGCA---AGCGG)CCAAA
		-105 ~ -12	94	1	TGCGC(CCCGC---GTCAT)CGACT
	TDP1-/-	-88 ~ -44	45	3	TAAGG(GAGCA---AGCGG)CCAAA
	TDP2-/-	-74 ~ +53	128	1	AGTAA(AAGCA---GAGCG)TCAGA
		-100 ~ -55	46	1	CCCGC(TTCCC---TGGGG)TTCCC
		-55 ~ -17	39	1	GTGGG(GTTCC---CTGCC)GTCAT
		-33 ~ -12	22	1	GGGAG(CAGAC---GTCAT)CGACT
		-32 ~ +26	59	1	GGAGC(AGACT---CATCA)CTTTC
	TDP1-/-/TDP2-/-	-181 ~ +68	250	1	TTCTG(TAAAA----TAGAA)AAGAT
rG	Wild-type	-186 ~ -110	77	1	AGGGA(GCAGG---CATCG)ACTTC
		-166 ~ -86	81	1	CATTA(CCTGT---TTCCC)CCACC
		-161 ~ +1	163	1	TGAGC(TCGAA---AAGGT)TCGAA
		-17 ~ +2	20	1	TCTGC(CGTCA---AGGTT)CGAAT
		-110 ~ +81	192	1	TATGA(TGCGC---AGGAT)CTTCT
		+1 ~ +9	9	1	GAAGG(TTCGAATCC)TTCCC
		-10 ~ +4	15	1	TCATC(GACTT---GTTCG)AATCC
		-203 ~ +1	205	2	GAGGC(CCTTT---AAGGT)TCGAA
		-224 ~ -3	222	1	ATGACTGG(ATT---CGA)AGGTT
		-132 ~ -49	84	2	TTTAC(AGCGG---TCCCG)AGCGG
		-229 ~ -5	225	2	TTAAC(CTATA---ACTTC)GAAGG
		-125 ~ +61	187	2	CGGCG(CGTCA---GACCC)CGTAG
		-63 ~ -27	37	1	ACCTG(TGGTG---ACTCT)AAATC
		-28 ~ +1	30	1	CAGAC(TCTAA---AAGGT)TCGAA
		-137 ~ +7	145	1	AACAC(TTTAC---CGAAT)CCTTC
		-49 ~ +14	64	1	TTCCC(GAGCG---TTCCC)CCACC
		-95 ~ +16	112	1	TTCCC(GATAA---CCCCC)ACCAC
		-84 ~ -46	39	1	GGAGC(AGGCC---CGAGC)GGCCA
		-53 ~ +4	58	1	GGGGT(TCCCG---GTTCG)AATCC
		-290 ~ +13	304	1	TCCGC(GCACA---CTTCC)CCCAC
		-66 ~ +69	136	1	CATTA(CCTGT---TCTGC)TGCTT
		-134 ~ -23	112	1	ACTTT(ACAGC---CTAAA)TCTGC
		-140 ~ +17	158	1	CGTAA(CACTT---CCCCA)CCACC
		-199 ~ -6	194	1	CCCTT(TCGTC---GACTT)CGAAG
		-238 ~ -25	214	2	ATCAT(GACAT---CTCTA)AATCT
		-243 ~ -22	222	1	TTATT(ATCAT---TAAAT)CTGCC
		-244 ~ -55	190	1	ATTAT(TATCA---TGGGG)TTCCC
		-122 ~ +1	124	1	GCGTC(ATTTG---AAGGT)TCGAA
	TDP1-/-	-83 ~ -53	31	4	GAGCAGC(G---GGGTT)CCCGA
		-11 ~ +3	15	1	GTCAT(CGACT---GGTTC)GAATC
		-196 ~ +29	226	2	TTTCG(TCTTC---CACTT)TCAAA
		-189 ~ +3	193	1	TTCAA(GAATT---GGTTC)GAATC
		-10 ~ +4	15	1	TCATC(GACTT---GTTCG)AATCC
		-12 ~ +1	14	1	CGTCA(TCGAC---AAGGT)TCGAA
		-61 ~ -49	13	1	CCTGT(GGTGG---TCCCG)AGCGG
		-7 ~ ±0	8	1	TCGAC(TTCGAAGG)TTCGA
		-132 ~ -3	130	1	TTTAC(AGCGG---TTCGA)AGGTT
		-114 ~ +16	131	1	TAGGC(GTATC---TTCGA)AGGTT
		-209 ~ +8	218	1	GTATC(ACGAG---GAATC)CTTCC
		-16 ~ +9	26	1	CTGCC(GTCAT---AATCC)TTCCC
		-69 ~ -37	33	1	AAGCA(TTACC---AAAGG)GAGCA
		-96 ~ +9	106	1	CTTCC(CGATA---AATCC)TTCCC
		-155 ~ -22	134	2	CGAAT(TCTTT---TAAAT)CTGCC
		-7 ~ ±0	8	1	TCGAC(TTCGAAGG)TTCGA
	TDP2-/-	-5 ~ +9	15	2	GACTT(CGAAG---AATCC)TTCCC
		-120 ~ +7	128	1	CGTCA(TTTGA---CGAAT)CCTTC
		-35 ~ +9	45	1	GCAGA(CTCTA---AATCC)TTCCC
		-128 ~ +43	172	1	CAGCG(GCGCG---CGAAA)GAATT
		-78 ~ -37	42	1	GGCCA(GTAAA---AAAGG)GAGCA
		-181 ~ -27	155	1	TTCTG(TAAAA---GACTC)TAAAT
		-126 ~ -48	79	1	GCGGC(GCGTC---CCCGA)GCGGC
		-170 ~ +7	178	2	GACGG(CCAGT---CGAAT)CCTTC
		-187 ~ -31	157	2	CAAGA(ATTCT---AGCAG)ACTCT
		-57 ~ -39	19	1	TGGTG(GGGTT---CCAAA)GGGAG
		-10 ~ -1	10	1	TCATC(GACTTCGAAG)GTTCG
		-40 ~ -31	10	1	GGCCA(AAGGGAGCAG)ACTCT
		-177 ~ -10	168	1	GTAAA(ACGAC---CATCG)ACTTC
		-175 ~ +60	236	2	AAAAC(GACGG---AGACC)CCGTA
		-71 ~ +21	93	2	AAAAG(CATTA---ACCAC)CATCA
		-8 ~ +8	17	1	ATCGA(CTTCG---GAATC)CTTCC
		-196 ~ +6	203	1	TTTCG(TCTTC---TCGAA)TCCTT
		-215 ~ -3	213	3	TAGGC(GTATC---TTCGA)AGGTT
		-7 ~ ±0	8	1	TCGAC(TTCGAAGG)TTCGA
		-215 ~ -4	212	1	TAGGC(GTATC---CTTCG)AAGGT
	TDP1-/-/TDP2-/-	-7 ~ ±0	8	3	TCGAC(TTCGAAGG)TTCGA
		-111 ~ +5	117	1	ATATG(ATGCG---TTCGA)ATCCT
		-134 ~ +19	154	1	ACTTT(ACAGC---CCACC)ACCAT
		-52 ~ -34	19	1	GGGTT(CCCGA---GGGAG)CAGAC
		-8 ~ -6	3	1	ATCGA(CTT)CGAAG
		-16 ~ +8	25	2	CTGCC(GTCAT---GAATC)CTTCC
		-41 ~ +4	46	1	CGGCC(AAAGG---GTTCG)AATCC
		-62 ~ -33	30	1	CCTGT(GGTGG---GGAGC)AGACT
		-191 ~ +7	199	1	TCTTC(AAGAA---CGAAT)CCTTC
		-4 ~ +8	13	1	ACTTC(GAAGG---GAATC)CTTCC
		-270 ~ +72	343	1	AAGTG(CCACC---AAAGA)TCAAA
		-197 ~ +8	206	1	CTTTC(GTCTT---GAATC)CTTCC
a 0G indicates the 160th base position in pMY189 where dG or rG was introduced. b The sequence of the upper strand is shown. The deleted region is indicated in red. Underlined sequences indicate the inserted nucleotides.
