# Supplementary material for: Tyrosyl-DNA phosphodiesterases are involved in mutagenic events at a ribonucleotide embedded into DNA in human cells
Source: PLoS One. 2020 Dec 31;15(12):e0244790. doi: 10.1371/journal.pone.0244790 (PMC7775084; doi:10.1371/journal.pone.0244790)
Supplement: S3 Table — (XLSX) [file pone.0244790.s003.xlsx]

## Sheet: Table S3
Table S3. Untargeted mutations detected in supF.
0Ga	Cell line	Mutationb	Number of Clones
dG	Wtild-type	+1T→G	1
		-4G→A	4
		-1G→T	1
		-1G→A	6
		-48A→G, -43C→G	1
		-48A→G, -40A→T	1
		-57G →A, -21C→A	1
		-4G→C	2
		-21C→G	1
		+1T→A	1
		-8C→Δ	1
		-3A→Δ	4
		+3C→Δ	3
		-5C→Δ	2
		-1G→Δ	1
		+0~+1T insertion	1
	TDP1-/-	-4G→T	1
		+1T→A	1
		-4G→A	1
		-37G→A	4
		+1T→G	1
		-5C→T, -4G→C	1
		-51C→A	1
		-8C→Δ	1
		+1T→Δ	1
		-5C→Δ	3
		-3A→Δ	2
		-4G→Δ	1
		+2~+3C insertion	1
	TDP2-/-	+1T→G	4
		-48A→C	1
		-4G→A	2
		-21C→G	1
		+2T→G	2
		-4G→C	1
		+1T →C	1
		+5A →C	1
		+12C→G	1
		-4G→C	1
		+3C→Δ	2
		-3A→Δ	5
		-4G→Δ	2
		-5C→Δ	2
		+1T→Δ	1
		+0~+1T insertion	1
	TDP1-/-/TDP2-/-	-5C→A	1
		-5C→T	1
		+2T→G	2
		-4G→C	4
		-1G→C	1
		-1G→A	3
		-37G→A	1
		-26T→G	2
		-3A→Δ	3
		-58~-57GG→ΔΔ	1
		-4G→Δ	2
		+3C→Δ	2
		+2~+3G insertion	3
		+0~+1T insertion	1
rG	Wtild-type	-31G→A, -4G→A	2
		-37G→C	3
		-1G→T	2
		-4G→A	1
		-1G→C	2
		-36G→A, -10G→A, -4G→A, +40G→A	1
		-10G→A, +5A→T, +4G→Δ	1
		-27C→G, -11C→T	1
		+1T→A	1
		-4G →C	4
		-10G→A, +4G→Δ, +5A→T	1
		+1T→A, +3C→A, +4G→Δ, +6A→T	1
		-88G→A, -49G→C, -31G→C	1
		-57G→Δ, -56G→A	1
		-59T→Δ	1
	TDP1-/-	+4G→T, -4~-3A insertion	4
		-4G→C	3
		-27C→A	1
		-10G→A, -4G→A	1
		-117G→A, -31G→A	1
		-1G→T	1
		+1T→A	1
		+4G→T	1
		-95G→A, -4G→A	2
		-26T→C	1
		-4G→A, -1G→A, +4G→A	1
		-4G→A	4
		-117G→C, -10G→A	1
		-31G→C	1
		-10G→A, -4G→C	1
		-117G→C, -31G→C	1
		-1G→A	2
		-49G→A, -4G→A	1
		-95G→A, -31G→A, -10G→A	1
		-4G→Δ	6
		-2A→Δ	1
		-5~-4AAA insertion, -4~-3GTTCA insertion	1
	TDP2-/-	+9C→A	1
		-1G→T	3
		+2T→A	1
		-1G→C	3
		-1G→A	2
		-31G→A, -10G→A	1
		-10G→T, -4G→T, +40G→C	1
		-4G→C	1
		-37G→A	1
		-31G→T, -10G→T	1
		+6~+7AT→ΔΔ	2
		-4G→Δ	7
		-2A→Δ	3
		-52~-51CCGAGCGGCCAAAGGGAGCAGACT insertion	2
	TDP1-/-/TDP2-/-	-37G→C	2
		-10G→C, -4G→A	1
		-95G→T, -4G→A, -3A→T	1
		-4G→A	3
		-4G→A, +4G→A, +40G→C	1
		-4G→A, -2A→T	1
		-33C→A	1
		-49G→C, -31G→C	2
		-4G→A, -2A→T	1
		-55G→A, -31G→A, +4G→A, +40G→A	1
		-1G→C	2
		+8C→A	1
		-10G→A, -4G→A	1
		-57~-59GGG→AAT	2
		-10G→T, -4G→A	1
		-49G→A, -4G→A	2
		-4G→C	7
		-1G→T	1
		-4G→A	1
		-37G→T	1
		-36G→A, -31G→A	1
		-117G→A, -31G→A	1
		-117G→C, -31G→T	1
		-56G→A, -31G→T	1
		-31G→C, -10G→A, -4G→A	1
		-4G→Δ	5
		-2A→Δ	1
a 0G indicates the 160th base position in pMY189 where dG or rG was introduced. b "Δ" indicates one-base deletion.
